# Supplementary material for: Predicted Deep-Sea Coral Habitat Suitability for the U.S. West Coast
Source: PLoS One. 2014 Apr 23;9(4):e93918. doi: 10.1371/journal.pone.0093918 (PMC3997739; doi:10.1371/journal.pone.0093918)
Supplement: File S2 — Model outputs for each taxa as ArcGIS GeoTIFF files with ArcGIS Map Documents and categorical layer files. (ZIP) [file pone.0093918.s009.zip]

Archive with 54 entries (46 files):
- 4-point-colour-scale.lyr
- 5-point-colour-scale.lyr
- Alcyoniina_Full_Extent/
- Alcyoniina_Full_Extent/alcyoniina_full_extent.tfw
- Alcyoniina_Full_Extent/alcyoniina_full_extent.tif
- Alcyoniina_Full_Extent/alcyoniina_full_extent.tif.aux.xml
- Alcyoniina_Full_Extent/alcyoniina_full_extent.tif.ovr
- Alcyoniina_Full_Extent/alcyoniina_full_extent.tif.vat.dbf
- All_Taxa_50_Full_Extent/
- All_Taxa_50_Full_Extent/all_taxa_50_full_extent.tfw
- All_Taxa_50_Full_Extent/all_taxa_50_full_extent.tif
- All_Taxa_50_Full_Extent/all_taxa_50_full_extent.tif.aux.xml
- All_Taxa_50_Full_Extent/all_taxa_50_full_extent.tif.ovr
- All_Taxa_50_Full_Extent/all_taxa_50_full_extent.tif.vat.dbf
- All_Taxa_50_Full_Extent/all_taxa_50_full_extent.tif.vat.dbf.xml
- All_Taxa_75_Full_Extent/
- All_Taxa_75_Full_Extent/all_taxa_75_full_extent.tfw
- All_Taxa_75_Full_Extent/all_taxa_75_full_extent.tif
- All_Taxa_75_Full_Extent/all_taxa_75_full_extent.tif.aux.xml
- All_Taxa_75_Full_Extent/all_taxa_75_full_extent.tif.ovr
- All_Taxa_75_Full_Extent/all_taxa_75_full_extent.tif.vat.dbf
- Antipatharia_Full_Extent/
- Antipatharia_Full_Extent/antipatharia_full_extent.tfw
- Antipatharia_Full_Extent/antipatharia_full_extent.tif
- Antipatharia_Full_Extent/antipatharia_full_extent.tif.aux.xml
- Antipatharia_Full_Extent/antipatharia_full_extent.tif.ovr
- Antipatharia_Full_Extent/antipatharia_full_extent.tif.vat.dbf
- Calcaxonia_Full_Extent/
- Calcaxonia_Full_Extent/calcaxonia_full_extent.tfw
- Calcaxonia_Full_Extent/calcaxonia_full_extent.tif
- Calcaxonia_Full_Extent/calcaxonia_full_extent.tif.aux.xml
- Calcaxonia_Full_Extent/calcaxonia_full_extent.tif.ovr
- Calcaxonia_Full_Extent/calcaxonia_full_extent.tif.vat.dbf
- Calcaxonia_Full_Extent/calcaxonia_full_extent.tif.vat.dbf.xml
- Holaxonia_Full_Extent/
- Holaxonia_Full_Extent/holaxonia_full_extent.tfw
- Holaxonia_Full_Extent/holaxonia_full_extent.tif
- Holaxonia_Full_Extent/holaxonia_full_extent.tif.aux.xml
- Holaxonia_Full_Extent/holaxonia_full_extent.tif.ovr
- Holaxonia_Full_Extent/holaxonia_full_extent.tif.vat.dbf
- Modelled_Output_Data_ArcGIS_10.mxd
- Modelled_Output_Data_ArcGIS_93.mxd
- Scleractinia_Full_Extent/
- Scleractinia_Full_Extent/scleractinia_full_extent.tfw
- Scleractinia_Full_Extent/scleractinia_full_extent.tif
- Scleractinia_Full_Extent/scleractinia_full_extent.tif.aux.xml
- Scleractinia_Full_Extent/scleractinia_full_extent.tif.ovr
- Scleractinia_Full_Extent/scleractinia_full_extent.tif.vat.dbf
- Scleraxonia_Full_Extent/
- Scleraxonia_Full_Extent/scleraxonia_full_extent.tfw
- Scleraxonia_Full_Extent/scleraxonia_full_extent.tif
- Scleraxonia_Full_Extent/scleraxonia_full_extent.tif.aux.xml
- Scleraxonia_Full_Extent/scleraxonia_full_extent.tif.ovr
- Scleraxonia_Full_Extent/scleraxonia_full_extent.tif.vat.dbf
