# Supplementary material for: Predicted Deep-Sea Coral Habitat Suitability for the U.S. West Coast
Source: PLoS One. 2014 Apr 23;9(4):e93918. doi: 10.1371/journal.pone.0093918 (PMC3997739; doi:10.1371/journal.pone.0093918)
Supplement: File S2 — Model outputs for each taxa as ArcGIS GeoTIFF files with ArcGIS Map Documents and categorical layer files. (ZIP) [file pone.0093918.s009.zip › Alcyoniina_Full_Extent/alcyoniina_full_extent.tfw]

0.0050000000
0.0000000000
0.0000000000
-0.0050000000
-129.1610055798
49.0000000000
