# Supplementary material for: Predicted Deep-Sea Coral Habitat Suitability for the U.S. West Coast
Source: PLoS One. 2014 Apr 23;9(4):e93918. doi: 10.1371/journal.pone.0093918 (PMC3997739; doi:10.1371/journal.pone.0093918)
Supplement: File S2 — Model outputs for each taxa as ArcGIS GeoTIFF files with ArcGIS Map Documents and categorical layer files. (ZIP) [file pone.0093918.s009.zip › All_Taxa_50_Full_Extent/all_taxa_50_full_extent.tif.aux.xml]

<PAMDataset>
  <Metadata>
    <MDI key="DataType">Generic</MDI>
  </Metadata>
  <Metadata domain="Esri">
    <MDI key="PyramidResamplingType">NEAREST</MDI>
  </Metadata>
  <PAMRasterBand band="1">
    <Histograms>
      <HistItem>
        <HistMin>-0.5</HistMin>
        <HistMax>4.5</HistMax>
        <BucketCount>5</BucketCount>
        <IncludeOutOfRange>1</IncludeOutOfRange>
        <Approximate>0</Approximate>
        <HistCounts>2980687|112302|81260|103097|143275</HistCounts>
      </HistItem>
    </Histograms>
    <GDALRasterAttributeTable>
      <FieldDefn index="0">
        <Name>Rowid</Name>
        <Type>0</Type>
        <Usage>0</Usage>
      </FieldDefn>
      <FieldDefn index="1">
        <Name>VALUE</Name>
        <Type>0</Type>
        <Usage>0</Usage>
      </FieldDefn>
      <FieldDefn index="2">
        <Name>COUNT</Name>
        <Type>0</Type>
        <Usage>0</Usage>
      </FieldDefn>
      <Row index="0">
        <F>0</F>
        <F>0</F>
        <F>2980687</F>
      </Row>
      <Row index="1">
        <F>1</F>
        <F>1</F>
        <F>112302</F>
      </Row>
      <Row index="2">
        <F>2</F>
        <F>2</F>
        <F>81260</F>
      </Row>
      <Row index="3">
        <F>3</F>
        <F>3</F>
        <F>103097</F>
      </Row>
      <Row index="4">
        <F>4</F>
        <F>4</F>
        <F>143275</F>
      </Row>
    </GDALRasterAttributeTable>
    <Metadata>
      <MDI key="STATISTICS_MINIMUM">0</MDI>
      <MDI key="STATISTICS_MAXIMUM">4</MDI>
      <MDI key="STATISTICS_MEAN">0.33830494521316</MDI>
      <MDI key="STATISTICS_STDDEV">0.97715605402276</MDI>
      <MDI key="STATISTICS_COVARIANCES">0.954833953913337</MDI>
    </Metadata>
  </PAMRasterBand>
</PAMDataset>
